# Supplementary material for: Construction and Application of an F1-Derived Doubled-Haploid Population and High-Density Genetic Map for Ornamental Kale Breeding
Source: Genes (Basel). 2023 Nov 20;14(11):2104. doi: 10.3390/genes14112104 (PMC10670981; doi:10.3390/genes14112104)
Supplement: Supplementary file 1 [file genes-14-02104-s001.zip]

Archive with 1 entries (1 files):
- genes-2678810-supplementary.pdf
